# Supplementary material for: Transcriptome Analysis of Maize Ear Leaves Treated with Long-Term Straw Return plus Nitrogen Fertilizer under the Wheat–Maize Rotation System
Source: Plants (Basel). 2023 Nov 16;12(22):3868. doi: 10.3390/plants12223868 (PMC10674774; doi:10.3390/plants12223868)
Supplement: Supplementary file 1 [file plants-12-03868-s001.zip]

Archive with 1 entries (1 files):
- plants-2671105-supplementary.pdf
